# Supplementary material for: Theoretical and Experimental Study on Carbodiimide Formation
Source: Int J Mol Sci. 2024 Jul 22;25(14):7991. doi: 10.3390/ijms25147991 (PMC11276972; doi:10.3390/ijms25147991)
Supplement: Supplementary file 1 [file ijms-25-07991-s001.zip]

Archive with 1 entries (1 files):
- ijms-3113238-supplementary.pdf
